# Supplementary material for: Insight into the Global Negative Regulation of Iron Scavenger 7-HT Biosynthesis by the SigW/RsiW System in Pseudomonas donghuensis HYS
Source: Int J Mol Sci. 2023 Jan 7;24(2):1184. doi: 10.3390/ijms24021184 (PMC9861184; doi:10.3390/ijms24021184)
Supplement: Supplementary file 1 [file ijms-24-01184-s001.zip]

Archive with 1 entries (1 files):
- ijms-2047436-supplementary.pdf
